# Supplementary material for: Single Nucleotide Mutagenesis of the TaCHLI Gene Suppressed Chlorophyll and Fatty Acid Biosynthesis in Common Wheat Seedlings
Source: Front Plant Sci. 2020 Feb 20;11:97. doi: 10.3389/fpls.2020.00097 (PMC7046076; doi:10.3389/fpls.2020.00097)
Supplement: Supplementary file 2 [file Table_1.xls]

## Sheet: Sheet1
Table S1 predicted genes in candidate interval
chromosome	start position	end position	Gene Annotation	plus-strand and minus-strand
chr7A	670164860	670168480	TraesCS7A02G474800.1	+	:plus-strand
chr7A	670175148	670181054	TraesCS7A02G474900.1	-	:minus-strand
chr7A	670236215	670243109	TraesCS7A02G475000.1	-
chr7A	670245012	670245933	TraesCS7A02G475100.1	-
chr7A	670264520	670265594	TraesCS7A02G475200.1	-
chr7A	670282983	670283373	TraesCS7A02G475300.1	-
chr7A	670527885	670537725	TraesCS7A02G475400.1	+
chr7A	670553585	670555197	TraesCS7A02G475500.1	+
chr7A	670578995	670580194	TraesCS7A02G475600.1	-
chr7A	670732713	670734217	TraesCS7A02G475700.1	-
chr7A	670761067	670761460	TraesCS7A02G475800.1	+
chr7A	670769048	670769768	TraesCS7A02G475900.1	-
chr7A	670770944	670771751	TraesCS7A02G476000.1	+
chr7A	670772333	670773853	TraesCS7A02G476100.1	+
chr7A	670780415	670781036	TraesCS7A02G476200.1	+
chr7A	670799862	670800483	TraesCS7A02G476300.1	-
chr7A	670810142	670811402	TraesCS7A02G476400.1	-
chr7A	670811524	670814389	TraesCS7A02G476500.1	-
chr7A	670811524	670814389	TraesCS7A02G476500.2	-
chr7A	670814130	670814712	TraesCS7A02G476600.1	+
chr7A	670821521	670825200	TraesCS7A02G476700.1	-
chr7A	670853391	670856178	TraesCS7A02G476800.1	-
chr7A	670864557	670864878	TraesCS7A02G476900.1	-
chr7A	670888786	670889692	TraesCS7A02G477000.1	-
chr7A	670945812	670947380	TraesCS7A02G477100.1	-
chr7A	670956207	670957725	TraesCS7A02G477200.1	-
chr7A	670959601	670962901	TraesCS7A02G477300.1	-
chr7A	671073278	671076239	TraesCS7A02G477400.1	-
chr7A	671120187	671125883	TraesCS7A02G477500.1	-
chr7A	671189813	671191125	TraesCS7A02G477700.1	+
chr7A	671200948	671201263	TraesCS7A02G477800.1	+
chr7A	671218517	671219924	TraesCS7A02G477900.1	-
chr7A	671305677	671310622	TraesCS7A02G478000.1	+
chr7A	671412557	671417936	TraesCS7A02G478100.1	+
chr7A	671412557	671417936	TraesCS7A02G478100.2	+
chr7A	671414270	671417936	TraesCS7A02G478100.3	+
chr7A	671419641	671420545	TraesCS7A02G478200.1	-
chr7A	671422516	671427535	TraesCS7A02G478300.1	-
chr7A	671446001	671458662	TraesCS7A02G478500.1	-
chr7A	671446001	671458662	TraesCS7A02G478500.2	-
chr7A	671466826	671476243	TraesCS7A02G478600.1	-
chr7A	671469168	671476243	TraesCS7A02G478600.2	-
chr7A	671483008	671483941	TraesCS7A02G478700.1	-
chr7A	671499442	671500877	TraesCS7A02G478800.1	+
chr7A	671520793	671523243	TraesCS7A02G478900.1	-
chr7A	671781073	671781526	TraesCS7A02G479000.1	+
chr7A	671847339	671851409	TraesCS7A02G479100.1	-
chr7A	671925706	671928956	TraesCS7A02G479200.1	-
chr7A	671937327	671938269	TraesCS7A02G479300.1	+
chr7A	672006156	672006684	TraesCS7A02G479400.1	+
chr7A	672008530	672008839	TraesCS7A02G479500.1	-
chr7A	672013998	672016931	TraesCS7A02G479600.1	-
chr7A	672020421	672023238	TraesCS7A02G479700.1	+
chr7A	672024984	672029520	TraesCS7A02G479800.2	+
chr7A	672024984	672029520	TraesCS7A02G479800.1	+
chr7A	672041944	672046257	TraesCS7A02G479900.1	-
chr7A	672069734	672075854	TraesCS7A02G480100.1	+
chr7A	672070257	672075854	TraesCS7A02G480100.2	+
chr7A	672070771	672075854	TraesCS7A02G480100.3	+
chr7A	672148862	672149420	TraesCS7A02G480200.1	+
chr7A	672152815	672153928	TraesCS7A02G480300.1	+
chr7A	672316012	672317557	TraesCS7A02G480400.1	+
chr7A	672783117	672786504	TraesCS7A02G480500.1	+
chr7A	672855813	672859747	TraesCS7A02G480600.1	-
chr7A	672872711	672874427	TraesCS7A02G480700.1	-
chr7A	672878995	672885067	TraesCS7A02G480800.1	-
chr7A	672950934	672951333	TraesCS7A02G480900.1	+
chr7A	673019904	673021149	TraesCS7A02G481000.1	+
chr7A	673126508	673127765	TraesCS7A02G481100.1	+
chr7A	673243793	673245558	TraesCS7A02G481200.1	+
chr7A	673401540	673403327	TraesCS7A02G481300.1	+
chr7A	673778417	673784059	TraesCS7A02G481400.2	+
chr7A	673778980	673784059	TraesCS7A02G481400.1	+
chr7A	674015726	674020492	TraesCS7A02G481500.1	+
chr7A	674081461	674082918	TraesCS7A02G481600.1	+
chr7A	674090626	674091962	TraesCS7A02G481700.1	+
chr7A	674103802	674108136	TraesCS7A02G481800.1	-
chr7A	674115009	674115615	TraesCS7A02G481900.1	-
chr7A	674270190	674272522	TraesCS7A02G482000.1	+
chr7A	674273135	674275483	TraesCS7A02G482100.1	-
chr7A	674276642	674280959	TraesCS7A02G482200.1	-
chr7A	674298081	674300978	TraesCS7A02G482300.1	-
chr7A	674298081	674300978	TraesCS7A02G482300.2	-
chr7A	674505755	674506154	TraesCS7A02G482400.1	-
chr7A	674508801	674509594	TraesCS7A02G482500.1	-
chr7A	674520708	674521107	TraesCS7A02G482600.1	-
chr7A	674679645	674682983	TraesCS7A02G482700.1	-
chr7A	674737357	674737756	TraesCS7A02G482788.1	-
chr7A	674752091	674752490	TraesCS7A02G482800.1	-
chr7A	674796418	674796820	TraesCS7A02G482900.1	-
chr7A	674802098	674802500	TraesCS7A02G483000.1	-
chr7A	674813992	674816673	TraesCS7A02G483100.1	-
chr7A	674873898	674876969	TraesCS7A02G483200.1	-
chr7A	674875154	674876969	TraesCS7A02G483200.2	-
chr7A	675021873	675023612	TraesCS7A02G483300.1	+
chr7A	675025491	675027309	TraesCS7A02G483400.2	+
chr7A	675025491	675027295	TraesCS7A02G483400.1	+
chr7A	675046749	675047270	TraesCS7A02G483500.1	+
chr7A	675112898	675115741	TraesCS7A02G483600.1	-
chr7A	675227915	675232756	TraesCS7A02G483700.1	+
chr7A	675232433	675236584	TraesCS7A02G483800.1	-
chr7A	675235559	675236015	TraesCS7A02G483900.1	+
chr7A	675322200	675323720	TraesCS7A02G484000.1	-
chr7A	675328643	675330269	TraesCS7A02G484100.1	+
chr7A	675394304	675396490	TraesCS7A02G484200.1	+
chr7A	675396589	675401913	TraesCS7A02G484300.1	-
chr7A	675494265	675495208	TraesCS7A02G484400.2	+
chr7A	675494265	675495194	TraesCS7A02G484400.1	+
chr7A	675495210	675497586	TraesCS7A02G484500.1	+
chr7A	675574122	675575878	TraesCS7A02G484600.1	+
chr7A	675577522	675578281	TraesCS7A02G484700.1	+
chr7A	675587044	675590716	TraesCS7A02G484800.1	+
chr7A	675871509	675875874	TraesCS7A02G484900.1	+
chr7A	675908458	675913749	TraesCS7A02G485000.1	+
chr7A	676058174	676058828	TraesCS7A02G485100.1	+
chr7A	676065417	676066463	TraesCS7A02G485200.1	-
chr7A	676102666	676103960	TraesCS7A02G485300.1	+
chr7A	676277891	676278408	TraesCS7A02G485400.1	+
chr7A	676279852	676280173	TraesCS7A02G485500.1	-
chr7A	676282553	676285875	TraesCS7A02G485600.1	-
chr7A	676287148	676287727	TraesCS7A02G485700.1	-
chr7A	676305728	676306405	TraesCS7A02G485800.1	-
chr7A	676306100	676306457	TraesCS7A02G485900.1	+
chr7A	676308221	676308485	TraesCS7A02G486000.1	+
chr7A	676359473	676360699	TraesCS7A02G486100.1	-
chr7A	676424784	676425332	TraesCS7A02G486200.1	-
chr7A	676584399	676591599	TraesCS7A02G486300.1	-
chr7A	676591443	676591905	TraesCS7A02G486300.2	-
chr7A	676836386	676836841	TraesCS7A02G486400.1	-
chr7A	676990895	676995609	TraesCS7A02G486500.1	+
chr7A	677692145	677692709	TraesCS7A02G486600.1	-
chr7A	677694299	677697668	TraesCS7A02G486700.1	+
chr7A	677698943	677701941	TraesCS7A02G486800.1	+
chr7A	677706794	677707359	TraesCS7A02G486900.1	+
chr7A	677722218	677723890	TraesCS7A02G487000.1	-
chr7A	677825198	677827476	TraesCS7A02G487100.1	+
chr7A	677832886	677835395	TraesCS7A02G487200.1	+
chr7A	677838870	677840362	TraesCS7A02G487300.1	+
chr7A	677847605	677851224	TraesCS7A02G487400.1	-
chr7A	677871358	677872291	TraesCS7A02G487500.1	+
chr7A	677975394	677975616	TraesCS7A02G487600.1	+
chr7A	678144647	678146349	TraesCS7A02G487700.1	-
chr7A	678148237	678151642	TraesCS7A02G487800.1	-
chr7A	678148237	678151642	TraesCS7A02G487800.2	-
chr7A	678152378	678157242	TraesCS7A02G487900.1	-
chr7A	678168785	678171323	TraesCS7A02G488000.1	-
chr7A	678173172	678173579	TraesCS7A02G488100.1	-
chr7A	678580019	678582531	TraesCS7A02G488200.1	+
chr7A	678601611	678601872	TraesCS7A02G488300.1	+
chr7A	678607156	678607624	TraesCS7A02G488400.1	-
chr7A	678953277	678955943	TraesCS7A02G488500.1	+
chr7A	678969029	678971199	TraesCS7A02G488600.1	-
chr7A	678969029	678971199	TraesCS7A02G488600.2	-
chr7A	679003959	679004265	TraesCS7A02G488700.1	-
chr7A	679052945	679060925	TraesCS7A02G488800.1	-
chr7A	679150693	679152104	TraesCS7A02G488900.1	-
chr7A	679229756	679231428	TraesCS7A02G489000.1	+
chr7A	679362215	679363352	TraesCS7A02G489100.1	+
chr7A	679525245	679527050	TraesCS7A02G489200.1	+
chr7A	679530109	679532030	TraesCS7A02G489300.1	-
chr7A	679530134	679532030	TraesCS7A02G489300.2	-
chr7A	679593285	679595014	TraesCS7A02G489400.1	-
chr7A	679593296	679595014	TraesCS7A02G489400.2	-
chr7A	679750608	679757382	TraesCS7A02G489500.1	+
chr7A	679750608	679757382	TraesCS7A02G489500.2	+
chr7A	679759765	679765257	TraesCS7A02G489600.1	+
chr7A	679793764	679815215	TraesCS7A02G489700.1	+
chr7A	679815409	679818707	TraesCS7A02G489800.1	+
chr7A	679815409	679818707	TraesCS7A02G489800.2	+
chr7A	679818773	679821045	TraesCS7A02G489900.1	-
chr7A	679839132	679842051	TraesCS7A02G490000.1	+
chr7A	679870823	679885394	TraesCS7A02G490147.1	-
chr7A	679892673	679897366	TraesCS7A02G490200.1	+
chr7A	679898129	679899984	TraesCS7A02G490300.1	-
chr7A	679922259	679923504	TraesCS7A02G490400.1	+
chr7A	679923648	679927455	TraesCS7A02G490500.2	-
chr7A	679923648	679927455	TraesCS7A02G490500.1	-
chr7A	679932812	679934048	TraesCS7A02G490600.2	-
chr7A	679932812	679934048	TraesCS7A02G490600.1	-
chr7A	679956064	679958921	TraesCS7A02G490700.1	-
chr7A	679956064	679958921	TraesCS7A02G490700.4	-
chr7A	679956064	679958921	TraesCS7A02G490700.3	-
chr7A	679956064	679958921	TraesCS7A02G490700.2	-
chr7A	679956798	679958921	TraesCS7A02G490700.5	-
